# Supplementary material for: Optimization of Phenolic Compounds Recovery from Pistachio Hull Using Accelerated Solvent Extraction
Source: Antioxidants (Basel). 2026 Apr 28;15(5):558. doi: 10.3390/antiox15050558 (PMC13203263; doi:10.3390/antiox15050558)
Supplement: Supplementary file 1 [file antioxidants-15-00558-s001.zip]

Archive with 1 entries (1 files):
- antioxidants-4225379-supplementary.pdf
